# Supplementary material for: Common and recurrent dysregulated molecular network of placental hypoxia and associated vasculogenesis and angiogenesis in fetal growth restriction
Source: Front Endocrinol (Lausanne). 2026 Feb 25;17:1729898. doi: 10.3389/fendo.2026.1729898 (PMC12975423; doi:10.3389/fendo.2026.1729898)
Supplement: Supplementary file 2 [file Table2.xlsx]

## Sheet: Sheet1
Significant differentially expressed mRNA and microRNA from FGR and sFGR studies
Significant differentially expressed RNA					FGR	sFGR
mRNA					LEP, IGFBP1, CRH, PRL, CPXM2, RAB3B, GNGT1, NEAT1, RBP4, TXNDC5, AREG, LRRFIP1, LRP2, PSG3, STAT3, NRP1, TGFB3	FLT1, ENG, LEP, OS9, M6PR, ANGPTL4,
microRNA					/	miR-373-3p, miR-338-5p, miR-590-5p, mir-1, miR-5189-5p, miR-370-3p, miR-210-3p, miR-199a-5p
