# Supplementary material for: Common and recurrent dysregulated molecular network of placental hypoxia and associated vasculogenesis and angiogenesis in fetal growth restriction
Source: Front Endocrinol (Lausanne). 2026 Feb 25;17:1729898. doi: 10.3389/fendo.2026.1729898 (PMC12975423; doi:10.3389/fendo.2026.1729898)
Supplement: Supplementary file 3 [file Table3.xlsx]

## Sheet: Top mRNA targets
Database:	mirtarbase
validation methods:	strong evidence	1	reporter assay
		2	Western blot
		3	qPCR
	less strong evidence	4	microarray
		5	NGS
		6	pSILAC
		7	other
Top target mRNA selection criteria:	validated by all 3 strong evidence and at least 1 less strong evidence
Top mRNA targets of significant differentially expressed microRNA
	hsa-miR-373-3p	hsa-miR-338-5p	hsa-miR-590-5p	hsa-mir-1	hsa-miR-5189-5p	hsa-miR-370-3p	hsa-miR-210-3p	hsa-miR-199a-5p
3 strong evidence+3 less strong evidence							FGFRL1	JUNB
							ISCU
3 strong evidence+2 less strong evidence	LATS2						EFNA3	CAV1
	CD44						BDNF	GSK3B
	TNFAIP1						PTPN1	FZD4
	TXNIP						EFNA3	WNT2
	NFIB						BDNF	JAG1
							PTPN1
							E2F3
							MNT
							SDHD
							FOXN3
							SH3BGRL
3 strong evidence+1 less strong evidence	RAD23B	LRP1	TGFBR2			CPT1A	RAD52	IKBKB
	RECK	BMI1	CREB5				NDUFA4	HIF1A
	RAD52						ALDH5A1	KL
	RABEP1						MCM3	CDH1
	BTG1						IGFBP3	VEGFA
	LEFTY1						COL4A2	OSCP1
							INPP5A	TGFBR1
							EHD2	SLC27A1
Target mRNAs involved in network are shown in red.
