# Supplementary material for: Common and recurrent dysregulated molecular network of placental hypoxia and associated vasculogenesis and angiogenesis in fetal growth restriction
Source: Front Endocrinol (Lausanne). 2026 Feb 25;17:1729898. doi: 10.3389/fendo.2026.1729898 (PMC12975423; doi:10.3389/fendo.2026.1729898)
Supplement: Supplementary file 4 [file Table4.xlsx]

## Sheet: I
OG enrichment of significant differentially expressed mRNA of FGR
Category	Term	Count	%	PValue	Genes	List Total	Pop Hits	Pop Total	Fold Enrichment	Bonferroni	Benjamini	FDR×100
GOTERM_BP_DIRECT	GO:0007565~female pregnancy	5	29.4118	9.62478e-07	LEP, TGFB3, CRH, PSG3, PRL	16	89	16792	58.9607	0.00035894	0.00035894	0.0013288
GOTERM_BP_DIRECT	GO:0045471~response to ethanol	4	23.5294	0.000102347	LEP, RBP4, CRH, STAT3	16	105	16792	39.981	0.0374578	0.0189076	0.141209
GOTERM_BP_DIRECT	GO:0007165~signal transduction	6	35.2941	0.002619	LEP, GNGT1, NRP1, CRH, IGFBP1, STAT3	16	1161	16792	5.42377	0.624001	0.278235	3.55581
GOTERM_BP_DIRECT	GO:0070093~negative regulation of glucagon secretion	2	11.7647	0.00267761	LEP, CRH	16	3	16792	699.667	0.632153	0.221217	3.63403
GOTERM_BP_DIRECT	GO:0032355~response to estradiol	3	17.6471	0.0029131	LEP, AREG, STAT3	16	91	16792	34.5989	0.663168	0.195581	3.9477
GOTERM_BP_DIRECT	GO:0042593~glucose homeostasis	3	17.6471	0.003574	LEP, RBP4, STAT3	16	101	16792	31.1733	0.736971	0.199551	4.82297
GOTERM_BP_DIRECT	GO:0008283~cell proliferation	4	23.5294	0.00384554	AREG, LRP2, PRL, STAT3	16	366	16792	11.4699	0.762397	0.185603	5.18044
GOTERM_BP_DIRECT	GO:0033210~leptin-mediated signaling pathway	2	11.7647	0.00534853	LEP, STAT3	16	6	16792	349.833	0.864713	0.221234	7.13662
GOTERM_BP_DIRECT	GO:0008284~positive regulation of cell proliferation	4	23.5294	0.0075345	LEP, CRH, AREG, STAT3	16	466	16792	9.00858	0.940454	0.269076	9.91498
GOTERM_BP_DIRECT	GO:0044320~cellular response to leptin stimulus	2	11.7647	0.00801278	LEP, STAT3	16	9	16792	233.222	0.950253	0.259241	10.5125
GOTERM_BP_DIRECT	GO:0019953~sexual reproduction	2	11.7647	0.00889938	LEP, STAT3	16	10	16792	209.9	0.964361	0.26149	11.6104
GOTERM_BP_DIRECT	GO:0007568~aging	3	17.6471	0.00926509	TGFB3, IGFBP1, STAT3	16	165	16792	19.0818	0.968945	0.251237	12.0597
GOTERM_BP_DIRECT	GO:0060397~JAK-STAT cascade involved in growth hormone signaling pathway	2	11.7647	0.0133213	PRL, STAT3	16	15	16792	139.933	0.993277	0.319405	16.9022
GOTERM_BP_DIRECT	GO:0046427~positive regulation of JAK-STAT cascade	2	11.7647	0.0194811	LEP, PRL	16	22	16792	95.4091	0.99935	0.407943	23.785
GOTERM_BP_DIRECT	GO:0040014~regulation of multicellular organism growth	2	11.7647	0.0229848	PRL, STAT3	16	26	16792	80.7308	0.999829	0.439107	27.4602
GOTERM_BP_DIRECT	GO:0042755~eating behavior	2	11.7647	0.0229848	LEP, STAT3	16	26	16792	80.7308	0.999829	0.439107	27.4602
GOTERM_BP_DIRECT	GO:0042517~positive regulation of tyrosine phosphorylation of Stat3 protein	2	11.7647	0.033426	LEP, STAT3	16	38	16792	55.2368	0.999997	0.547317	37.4606
GOTERM_BP_DIRECT	GO:0045740~positive regulation of DNA replication	2	11.7647	0.0368832	TGFB3, AREG	16	42	16792	49.9762	0.999999	0.561573	40.4791
GOTERM_BP_DIRECT	GO:0001523~retinoid metabolic process	2	11.7647	0.0531478	RBP4, LRP2	16	61	16792	34.4098	1	0.677511	52.9512
GOTERM_BP_DIRECT	GO:0043627~response to estrogen	2	11.7647	0.0565391	TGFB3, CRH	16	65	16792	32.2923	1	0.681	55.2251
GOTERM_BP_DIRECT	GO:0043066~negative regulation of apoptotic process	3	17.6471	0.0609557	LEP, TXNDC5, STAT3	16	455	16792	6.91978	1	0.690547	58.0338
GOTERM_BP_DIRECT	GO:0030324~lung development	2	11.7647	0.0658068	RBP4, CRH	16	76	16792	27.6184	1	0.701531	60.9299
GOTERM_CC_DIRECT	GO:0005615~extracellular space	8	47.0588	4.49872e-05	LEP, RBP4, NRP1, TGFB3, CRH, CPXM2, IGFBP1, AREG	16	1347	18224	6.76466	0.00256104	0.00256104	0.0445833
GOTERM_CC_DIRECT	GO:0005576~extracellular region	7	41.1765	0.00117029	LEP, RBP4, TGFB3, CRH, PSG3, IGFBP1, PRL	16	1610	18224	4.95217	0.0645667	0.032822	1.15398
GOTERM_CC_DIRECT	GO:0030141~secretory granule	2	11.7647	0.0592296	RAB3B, TGFB3	16	74	18224	30.7838	0.969199	0.686535	45.4036
GOTERM_CC_DIRECT	GO:0009986~cell surface	3	17.6471	0.0718095	NRP1, TGFB3, AREG	16	542	18224	6.30443	0.985701	0.654197	52.2237
GOTERM_CC_DIRECT	GO:0043235~receptor complex	2	11.7647	0.0996204	NRP1, LRP2	16	127	18224	17.937	0.997475	0.69769	64.6607
GOTERM_MF_DIRECT	GO:0005179~hormone activity	3	17.6471	0.00267272	LEP, CRH, PRL	15	94	16881	35.917	0.166389	0.166389	2.71574
GOTERM_MF_DIRECT	GO:0008083~growth factor activity	3	17.6471	0.00772166	LEP, TGFB3, AREG	15	162	16881	20.8407	0.409692	0.231685	7.66497
GOTERM_MF_DIRECT	GO:0005515~protein binding	12	70.5882	0.0401263	GNGT1, RBP4, RAB3B, NRP1, TXNDC5, TGFB3, CRH, AREG, LRRFIP1, LRP2, PRL, STAT3	15	8785	16881	1.53726	0.938261	0.604767	34.3819
Statistically significant GO terms with P value <0.05 and FDR<0.1 are shown in red.

## Sheet: II
OG enrichment of significant differentially expressed mRNA of FGR and sFGR
Category	Term	Count	%	PValue	Genes	List Total	Pop Hits	Pop Total	Fold Enrichment	Bonferroni	Benjamini	FDR×100
GOTERM_BP_DIRECT	GO:0007565~female pregnancy	5	22.7273	3.34774e-06	LEP, CRH, TGFB3, PSG3, PRL	21	89	16792	44.9224	0.00148864	0.00148864	0.00474175
GOTERM_BP_DIRECT	GO:0045471~response to ethanol	4	18.1818	0.000250661	LEP, RBP4, CRH, STAT3	21	105	16792	30.4617	0.105561	0.054252	0.354459
GOTERM_BP_DIRECT	GO:0001666~response to hypoxia	4	18.1818	0.00105903	LEP, TGFB3, ENG, ANGPTL4	21	172	16792	18.5958	0.375945	0.145443	1.48963
GOTERM_BP_DIRECT	GO:0007165~signal transduction	7	31.8182	0.00179966	LEP, GNGT1, NRP1, CRH, IGFBP1, M6PR, STAT3	21	1161	16792	4.82113	0.551376	0.181591	2.51912
GOTERM_BP_DIRECT	GO:0008284~positive regulation of cell proliferation	5	22.7273	0.0019923	LEP, FLT1, CRH, AREG, STAT3	21	466	16792	8.5796	0.5883	0.162632	2.78525
GOTERM_BP_DIRECT	GO:0001525~angiogenesis	4	18.1818	0.00222932	LEP, NRP1, FLT1, ANGPTL4	21	223	16792	14.3429	0.629593	0.152552	3.11176
GOTERM_BP_DIRECT	GO:0070483~detection of hypoxia	2	9.09091	0.00238074	TGFB3, ENG	21	2	16792	799.619	0.653784	0.140606	3.31982
GOTERM_BP_DIRECT	GO:0070093~negative regulation of glucagon secretion	2	9.09091	0.00356909	LEP, CRH	21	3	16792	533.079	0.796296	0.180356	4.93831
GOTERM_BP_DIRECT	GO:0032355~response to estradiol	3	13.6364	0.00517939	LEP, AREG, STAT3	21	91	16792	26.3611	0.90082	0.226444	7.09133
GOTERM_BP_DIRECT	GO:0042593~glucose homeostasis	3	13.6364	0.00634198	LEP, RBP4, STAT3	21	101	16792	23.7511	0.941056	0.246568	8.61747
GOTERM_BP_DIRECT	GO:0033210~leptin-mediated signaling pathway	2	9.09091	0.00712607	LEP, STAT3	21	6	16792	266.54	0.958516	0.251223	9.63357
GOTERM_BP_DIRECT	GO:0045766~positive regulation of angiogenesis	3	13.6364	0.00815042	FLT1, ENG, ANGPTL4	21	115	16792	20.8596	0.973795	0.261758	10.9452
GOTERM_BP_DIRECT	GO:0008283~cell proliferation	4	18.1818	0.00888978	AREG, LRP2, PRL, STAT3	21	366	16792	8.73901	0.981195	0.263366	11.8809
GOTERM_BP_DIRECT	GO:0044320~cellular response to leptin stimulus	2	9.09091	0.010671	LEP, STAT3	21	9	16792	177.693	0.991554	0.288947	14.0977
GOTERM_BP_DIRECT	GO:0019953~sexual reproduction	2	9.09091	0.01185	LEP, STAT3	21	10	16792	159.924	0.995032	0.297878	15.5364
GOTERM_BP_DIRECT	GO:0043066~negative regulation of apoptotic process	4	18.1818	0.0159916	LEP, TXNDC5, STAT3, ANGPTL4	21	455	16792	7.02962	0.999234	0.361327	20.4148
GOTERM_BP_DIRECT	GO:0007568~aging	3	13.6364	0.016236	TGFB3, IGFBP1, STAT3	21	165	16792	14.5385	0.999314	0.348508	20.6942
GOTERM_BP_DIRECT	GO:0060397~JAK-STAT cascade involved in growth hormone signaling pathway	2	9.09091	0.0177248	PRL, STAT3	21	15	16792	106.616	0.99965	0.357332	22.3774
GOTERM_BP_DIRECT	GO:0048844~artery morphogenesis	2	9.09091	0.0247308	NRP1, ENG	21	21	16792	76.1542	0.999986	0.443731	29.8616
GOTERM_BP_DIRECT	GO:0046427~positive regulation of JAK-STAT cascade	2	9.09091	0.0258938	LEP, PRL	21	22	16792	72.6926	0.999991	0.442185	31.037
GOTERM_BP_DIRECT	GO:0035924~cellular response to vascular endothelial growth factor stimulus	2	9.09091	0.0270556	NRP1, FLT1	21	23	16792	69.5321	0.999995	0.440784	32.1929
GOTERM_BP_DIRECT	GO:0032967~positive regulation of collagen biosynthetic process	2	9.09091	0.0270556	TGFB3, ENG	21	23	16792	69.5321	0.999995	0.440784	32.1929
GOTERM_BP_DIRECT	GO:0002040~sprouting angiogenesis	2	9.09091	0.0293751	NRP1, ENG	21	25	16792	63.9695	0.999998	0.452876	34.447
GOTERM_BP_DIRECT	GO:0040014~regulation of multicellular organism growth	2	9.09091	0.0305328	PRL, STAT3	21	26	16792	61.5092	0.999999	0.451161	35.5459
GOTERM_BP_DIRECT	GO:0042755~eating behavior	2	9.09091	0.0305328	LEP, STAT3	21	26	16792	61.5092	0.999999	0.451161	35.5459
GOTERM_BP_DIRECT	GO:0001569~patterning of blood vessels	2	9.09091	0.0328445	NRP1, ENG	21	28	16792	57.1156	1	0.461634	37.6889
GOTERM_BP_DIRECT	GO:0010628~positive regulation of gene expression	3	13.6364	0.038307	CRH, ENG, STAT3	21	262	16792	9.15594	1	0.501059	42.4927
GOTERM_BP_DIRECT	GO:0042517~positive regulation of tyrosine phosphorylation of Stat3 protein	2	9.09091	0.0443243	LEP, STAT3	21	38	16792	42.0852	1	0.539735	47.3847
GOTERM_BP_DIRECT	GO:0045740~positive regulation of DNA replication	2	9.09091	0.0488798	TGFB3, AREG	21	42	16792	38.0771	1	0.562189	50.8279
GOTERM_BP_DIRECT	GO:0010862~positive regulation of pathway-restricted SMAD protein phosphorylation	2	9.09091	0.0556745	TGFB3, ENG	21	48	16792	33.3175	1	0.597642	55.5762
GOTERM_BP_DIRECT	GO:0001523~retinoid metabolic process	2	9.09091	0.0702385	RBP4, LRP2	21	61	16792	26.217	1	0.67291	64.3545
GOTERM_BP_DIRECT	GO:0030512~negative regulation of transforming growth factor beta receptor signaling pathway	2	9.09091	0.073569	TGFB3, ENG	21	64	16792	24.9881	1	0.678095	66.1211
GOTERM_BP_DIRECT	GO:0014068~positive regulation of phosphatidylinositol 3-kinase signaling	2	9.09091	0.0746767	LEP, FLT1	21	65	16792	24.6037	1	0.671792	66.6903
GOTERM_BP_DIRECT	GO:0043627~response to estrogen	2	9.09091	0.0746767	CRH, TGFB3	21	65	16792	24.6037	1	0.671792	66.6903
GOTERM_BP_DIRECT	GO:0048010~vascular endothelial growth factor receptor signaling pathway	2	9.09091	0.082395	NRP1, FLT1	21	72	16792	22.2116	1	0.69753	70.4168
GOTERM_BP_DIRECT	GO:0034976~response to endoplasmic reticulum stress	2	9.09091	0.0856841	TXNDC5, OS9	21	75	16792	21.3232	1	0.701194	71.8839
GOTERM_BP_DIRECT	GO:0030324~lung development	2	9.09091	0.086778	RBP4, CRH	21	76	16792	21.0426	1	0.6952	72.3566
GOTERM_BP_DIRECT	GO:0042060~wound healing	2	9.09091	0.0911411	TGFB3, ENG	21	80	16792	19.9905	1	0.703303	74.1696
GOTERM_BP_DIRECT	GO:0043410~positive regulation of MAPK cascade	2	9.09091	0.0922287	LEP, FLT1	21	81	16792	19.7437	1	0.697628	74.604
GOTERM_CC_DIRECT	GO:0005615~extracellular space	11	50	4.37741e-07	LEP, RBP4, NRP1, FLT1, CRH, TGFB3, CPXM2, IGFBP1, AREG, ENG, ANGPTL4	21	1347	18224	7.08679	3.10791e-05	3.10791e-05	0.000454338
GOTERM_CC_DIRECT	GO:0043235~receptor complex	4	18.1818	0.000345495	NRP1, FLT1, LRP2, ENG	21	127	18224	27.3326	0.0242358	0.0121922	0.358014
GOTERM_CC_DIRECT	GO:0005576~extracellular region	8	36.3636	0.00114545	LEP, RBP4, CRH, TGFB3, PSG3, IGFBP1, PRL, ANGPTL4	21	1610	18224	4.3121	0.0781506	0.0267599	1.18251
GOTERM_CC_DIRECT	GO:0009986~cell surface	4	18.1818	0.0204651	NRP1, TGFB3, AREG, ENG	21	542	18224	6.4045	0.769636	0.307207	19.3147
GOTERM_CC_DIRECT	GO:0005768~endosome	3	13.6364	0.024913	FLT1, LRP2, M6PR	21	225	18224	11.5708	0.833245	0.301098	23.0375
GOTERM_CC_DIRECT	GO:0005925~focal adhesion	3	13.6364	0.06767	NRP1, FLT1, ENG	21	391	18224	6.65839	0.993091	0.563577	51.6765
GOTERM_CC_DIRECT	GO:0030141~secretory granule	2	9.09091	0.078193	RAB3B, TGFB3	21	74	18224	23.4543	0.996914	0.562127	57.0471
GOTERM_MF_DIRECT	GO:0005179~hormone activity	3	13.6364	0.00493229	LEP, CRH, PRL	20	94	16881	26.9378	0.349602	0.349602	5.20354
GOTERM_MF_DIRECT	GO:0005114~type II transforming growth factor beta receptor binding	2	9.09091	0.00785352	TGFB3, ENG	20	7	16881	241.157	0.49639	0.290345	8.1683
GOTERM_MF_DIRECT	GO:0005021~vascular endothelial growth factor-activated receptor activity	2	9.09091	0.00785352	NRP1, FLT1	20	7	16881	241.157	0.49639	0.290345	8.1683
GOTERM_MF_DIRECT	GO:0034713~type I transforming growth factor beta receptor binding	2	9.09091	0.0100866	TGFB3, ENG	20	9	16881	187.567	0.586043	0.254722	10.3777
GOTERM_MF_DIRECT	GO:0008083~growth factor activity	3	13.6364	0.014062	LEP, TGFB3, AREG	20	162	16881	15.6306	0.708313	0.265098	14.1917
GOTERM_MF_DIRECT	GO:0005515~protein binding	16	72.7273	0.0151194	RBP4, RAB3B, NRP1, FLT1, TGFB3, STAT3, OS9, GNGT1, TXNDC5, CRH, LRRFIP1, AREG, LRP2, ENG, PRL, ANGPTL4	20	8785	16881	1.53726	0.734312	0.23286	15.1811
GOTERM_MF_DIRECT	GO:0050431~transforming growth factor beta binding	2	9.09091	0.0178651	TGFB3, ENG	20	16	16881	105.506	0.791603	0.230016	17.702
GOTERM_MF_DIRECT	GO:0019838~growth factor binding	2	9.09091	0.0299714	NRP1, FLT1	20	27	16881	62.5222	0.929164	0.314905	28.0265
Statistically significant GO terms with P value <0.05 and FDR<0.1 are shown in red.

## Sheet: III
OG enrichment of significant differentially expressed mRNA and top mRNA targets of significant differentially expressed microRNA of FGR and sFGR
Category	Term	Count	%	PValue	Genes	List Total	Pop Hits	Pop Total	Fold Enrichment	Bonferroni	Benjamini	FDR×100
GOTERM_BP_DIRECT	GO:0045766~positive regulation of angiogenesis	6	8.33333	3.95253e-05	FLT1, HIF1A, BTG1, VEGFA, TGFBR2, ENG	61	79	12321	15.3405	0.0277503	0.0277503	0.0597256
GOTERM_BP_DIRECT	GO:0045893~positive regulation of transcription, DNA-templated	8	11.1111	0.000110618	E2F3, HIF1A, TGFBR1, TGFB3, CDH1, CREB5, FZD4, FOXN3	61	227	12321	7.11836	0.0757426	0.0386169	0.167068
GOTERM_BP_DIRECT	GO:0001525~angiogenesis	6	8.33333	0.000183283	LEP, CAV1, HIF1A, TGFBR1, VEGFA, ANGPTL4	61	109	12321	11.1184	0.122352	0.0425705	0.276673
GOTERM_BP_DIRECT	GO:0030949~positive regulation of vascular endothelial growth factor receptor signaling pathway	3	4.16667	0.00102341	FLT1, HIF1A, VEGFA	61	10	12321	60.5951	0.517629	0.166616	1.53575
GOTERM_BP_DIRECT	GO:0001570~vasculogenesis	4	5.55556	0.00126161	CAV1, TGFBR2, FZD4, JUNB	61	44	12321	18.3621	0.592956	0.164535	1.89003
GOTERM_BP_DIRECT	GO:0033138~positive regulation of peptidyl-serine phosphorylation	4	5.55556	0.0028008	CAV1, CD44, GSK3B, VEGFA	61	58	12321	13.9299	0.864254	0.283107	4.15073
GOTERM_BP_DIRECT	GO:0051726~regulation of cell cycle	4	5.55556	0.00387047	LEP, MNT, JUNB, STAT3	61	65	12321	12.4298	0.936779	0.325946	5.69305
GOTERM_BP_DIRECT	GO:0001666~response to hypoxia	4	5.55556	0.00457921	CAV1, HIF1A, VEGFA, TGFB3	61	69	12321	11.7092	0.961913	0.335344	6.70217
GOTERM_BP_DIRECT	GO:0042593~glucose homeostasis	4	5.55556	0.00667819	LEP, RBP4, HIF1A, STAT3	61	79	12321	10.227	0.991527	0.411449	9.63191
GOTERM_BP_DIRECT	GO:0001569~patterning of blood vessels	3	4.16667	0.00703055	NRP1, TGFBR2, ENG	61	26	12321	23.3058	0.993418	0.394889	10.1152
GOTERM_BP_DIRECT	GO:0071560~cellular response to transforming growth factor beta stimulus	3	4.16667	0.00812624	WNT2, CAV1, COL4A2	61	28	12321	21.6411	0.997001	0.410298	11.6028
GOTERM_BP_DIRECT	GO:0018107~peptidyl-threonine phosphorylation	3	4.16667	0.00929354	TGFBR1, GSK3B, TGFBR2	61	30	12321	20.1984	0.998703	0.42535	13.1622
GOTERM_BP_DIRECT	GO:0070093~negative regulation of glucagon secretion	2	2.77778	0.00971615	LEP, CRH	61	2	12321	201.984	0.999043	0.414183	13.7204
GOTERM_BP_DIRECT	GO:0045944~positive regulation of transcription from RNA polymerase II promoter	8	11.1111	0.0126521	WNT2, HIF1A, GSK3B, VEGFA, JAG1, IKBKB, JUNB, NFIB	61	519	12321	3.11343	0.999884	0.476676	17.5069
GOTERM_BP_DIRECT	GO:0010862~positive regulation of pathway-restricted SMAD protein phosphorylation	3	4.16667	0.0146501	TGFBR1, TGFB3, ENG	61	38	12321	15.9461	0.999973	0.503681	19.9944
GOTERM_BP_DIRECT	GO:0018105~peptidyl-serine phosphorylation	4	5.55556	0.0148545	TGFBR1, GSK3B, TGFBR2, LATS2	61	106	12321	7.62202	0.999976	0.486232	20.2448
GOTERM_BP_DIRECT	GO:0033210~leptin-mediated signaling pathway	2	2.77778	0.0193395	LEP, STAT3	61	4	12321	100.992	0.999999	0.55865	25.5601
GOTERM_BP_DIRECT	GO:0050731~positive regulation of peptidyl-tyrosine phosphorylation	3	4.16667	0.0201879	NRP1, CD44, VEGFA	61	45	12321	13.4656	1	0.553678	26.5276
GOTERM_BP_DIRECT	GO:0045639~positive regulation of myeloid cell differentiation	2	2.77778	0.0241166	LEP, JAG1	61	5	12321	80.7934	1	0.599408	30.8566
GOTERM_BP_DIRECT	GO:0007179~transforming growth factor beta receptor signaling pathway	3	4.16667	0.0255212	TGFBR1, TGFBR2, TGFB3	61	51	12321	11.8814	1	0.60162	32.3457
GOTERM_BP_DIRECT	GO:2000737~negative regulation of stem cell differentiation	2	2.77778	0.0288708	JAG1, STAT3	61	6	12321	67.3279	1	0.629635	35.7766
GOTERM_BP_DIRECT	GO:0071679~commissural neuron axon guidance	2	2.77778	0.0288708	NRP1, NFIB	61	6	12321	67.3279	1	0.629635	35.7766
GOTERM_BP_DIRECT	GO:0019953~sexual reproduction	2	2.77778	0.0336022	LEP, STAT3	61	7	12321	57.7096	1	0.66918	40.3469
GOTERM_BP_DIRECT	GO:0035767~endothelial cell chemotaxis	2	2.77778	0.0336022	NRP1, VEGFA	61	7	12321	57.7096	1	0.66918	40.3469
GOTERM_BP_DIRECT	GO:0032355~response to estradiol	2	2.77778	0.0336022	AREG, STAT3	61	7	12321	57.7096	1	0.66918	40.3469
GOTERM_BP_DIRECT	GO:0032570~response to progesterone	2	2.77778	0.0336022	CAV1, TGFB3	61	7	12321	57.7096	1	0.66918	40.3469
GOTERM_BP_DIRECT	GO:0000122~negative regulation of transcription from RNA polymerase II promoter	6	8.33333	0.0361443	LEP, BMI1, TXNIP, CAV1, JUNB, NFIB	61	377	12321	3.21459	1	0.68006	42.6751
GOTERM_BP_DIRECT	GO:0070723~response to cholesterol	2	2.77778	0.038311	TGFBR1, TGFBR2	61	8	12321	50.4959	1	0.68617	44.5923
GOTERM_BP_DIRECT	GO:0043567~regulation of insulin-like growth factor receptor signaling pathway	2	2.77778	0.038311	IGFBP1, IGFBP3	61	8	12321	50.4959	1	0.68617	44.5923
GOTERM_BP_DIRECT	GO:0060317~cardiac epithelial to mesenchymal transition	2	2.77778	0.038311	WNT2, TGFBR1	61	8	12321	50.4959	1	0.68617	44.5923
GOTERM_BP_DIRECT	GO:0006112~energy reserve metabolic process	2	2.77778	0.038311	LEP, KL	61	8	12321	50.4959	1	0.68617	44.5923
GOTERM_BP_DIRECT	GO:0002042~cell migration involved in sprouting angiogenesis	2	2.77778	0.0523024	NRP1, VEGFA	61	11	12321	36.7243	1	0.783451	55.6018
GOTERM_BP_DIRECT	GO:0035729~cellular response to hepatocyte growth factor stimulus	2	2.77778	0.0523024	NRP1, GSK3B	61	11	12321	36.7243	1	0.783451	55.6018
GOTERM_BP_DIRECT	GO:0035162~embryonic hemopoiesis	2	2.77778	0.0523024	HIF1A, TGFBR2	61	11	12321	36.7243	1	0.783451	55.6018
GOTERM_BP_DIRECT	GO:0050918~positive chemotaxis	2	2.77778	0.0569215	NRP1, VEGFA	61	12	12321	33.6639	1	0.79909	58.7625
GOTERM_BP_DIRECT	GO:0060716~labyrinthine layer blood vessel development	2	2.77778	0.0569215	WNT2, JUNB	61	12	12321	33.6639	1	0.79909	58.7625
GOTERM_BP_DIRECT	GO:0048010~vascular endothelial growth factor receptor signaling pathway	2	2.77778	0.0615186	NRP1, VEGFA	61	13	12321	31.0744	1	0.812563	61.6985
GOTERM_BP_DIRECT	GO:0042755~eating behavior	2	2.77778	0.0615186	LEP, STAT3	61	13	12321	31.0744	1	0.812563	61.6985
GOTERM_BP_DIRECT	GO:0060389~pathway-restricted SMAD protein phosphorylation	2	2.77778	0.0615186	TGFBR1, TGFBR2	61	13	12321	31.0744	1	0.812563	61.6985
GOTERM_BP_DIRECT	GO:0001837~epithelial to mesenchymal transition	2	2.77778	0.0660935	HIF1A, GSK3B	61	14	12321	28.8548	1	0.824265	64.4256
GOTERM_BP_DIRECT	GO:1902895~positive regulation of pri-miRNA transcription from RNA polymerase II promoter	2	2.77778	0.0660935	HIF1A, STAT3	61	14	12321	28.8548	1	0.824265	64.4256
GOTERM_BP_DIRECT	GO:0032147~activation of protein kinase activity	2	2.77778	0.0706466	VEGFA, TGFBR2	61	15	12321	26.9311	1	0.834505	66.9587
GOTERM_BP_DIRECT	GO:0046427~positive regulation of JAK-STAT cascade	2	2.77778	0.0706466	LEP, PRL	61	15	12321	26.9311	1	0.834505	66.9587
GOTERM_BP_DIRECT	GO:2001234~negative regulation of apoptotic signaling pathway	2	2.77778	0.0751778	BMI1, MNT	61	16	12321	25.248	1	0.843524	69.3117
GOTERM_BP_DIRECT	GO:0048844~artery morphogenesis	2	2.77778	0.0751778	TGFBR1, ENG	61	16	12321	25.248	1	0.843524	69.3117
GOTERM_BP_DIRECT	GO:0031334~positive regulation of protein complex assembly	2	2.77778	0.0796873	GSK3B, VEGFA	61	17	12321	23.7628	1	0.851517	71.4973
GOTERM_BP_DIRECT	GO:0045663~positive regulation of myoblast differentiation	2	2.77778	0.0796873	BTG1, IGFBP3	61	17	12321	23.7628	1	0.851517	71.4973
GOTERM_BP_DIRECT	GO:0007595~lactation	2	2.77778	0.0886415	CAV1, HIF1A	61	19	12321	21.2614	1	0.87321	75.413
GOTERM_BP_DIRECT	GO:0002088~lens development in camera-type eye	2	2.77778	0.0975101	TGFBR1, TGFBR2	61	21	12321	19.2365	1	0.890696	78.7913
GOTERM_BP_DIRECT	GO:0001937~negative regulation of endothelial cell proliferation	2	2.77778	0.0975101	CAV1, TGFBR1	61	21	12321	19.2365	1	0.890696	78.7913
GOTERM_BP_DIRECT	GO:0030866~cortical actin cytoskeleton organization	2	2.77778	0.0975101	IKBKB, EHD2	61	21	12321	19.2365	1	0.890696	78.7913
GOTERM_BP_DIRECT	GO:0040014~regulation of multicellular organism growth	2	2.77778	0.0975101	PRL, STAT3	61	21	12321	19.2365	1	0.890696	78.7913
GOTERM_CC_DIRECT	GO:0043235~receptor complex	6	8.33333	4.51891e-05	LRP1, FLT1, TGFBR1, TGFBR2, LRP2, ENG	62	90	13919	14.9667	0.00455381	0.00455381	0.0502395
GOTERM_CC_DIRECT	GO:0005615~extracellular space	13	18.0556	0.000180617	RBP4, NRP1, KL, TGFB3, CPXM2, LEP, WNT2, SH3BGRL, VEGFA, CRH, IGFBP1, AREG, IGFBP3	62	814	13919	3.58538	0.0180786	0.00908052	0.200665
GOTERM_CC_DIRECT	GO:0005768~endosome	6	8.33333	0.000257453	CAV1, RABEP1, TGFBR1, CDH1, LRP2, TNFAIP1	62	130	13919	10.3615	0.0256708	0.00863122	0.285918
GOTERM_CC_DIRECT	GO:0048471~perinuclear region of cytoplasm	8	11.1111	0.000515094	CAV1, RAB3B, BDNF, GSK3B, CDH1, MCM3, EHD2, M6PR	62	324	13919	5.54321	0.0507071	0.0129252	0.571302
GOTERM_CC_DIRECT	GO:0005925~focal adhesion	7	9.72222	0.00173757	CAV1, LRP1, FLT1, NRP1, CD44, CDH1, ENG	62	293	13919	5.36348	0.161086	0.0345196	1.91531
GOTERM_CC_DIRECT	GO:0097443~sorting endosome	2	2.77778	0.0130909	NRP1, PTPN1	62	3	13919	149.667	0.735764	0.198939	13.6304
GOTERM_CC_DIRECT	GO:0005901~caveola	3	4.16667	0.0132417	CAV1, TGFBR2, EHD2	62	40	13919	16.8375	0.739812	0.17497	13.777
GOTERM_CC_DIRECT	GO:0009986~cell surface	5	6.94444	0.0574742	CD44, TGFBR1, VEGFA, AREG, FZD4	62	332	13919	3.38102	0.997467	0.526356	48.2229
GOTERM_CC_DIRECT	GO:0090575~RNA polymerase II transcription factor complex	2	2.77778	0.0921717	HIF1A, STAT3	62	22	13919	20.4091	0.999943	0.662162	65.8811
GOTERM_MF_DIRECT	GO:0050431~transforming growth factor beta binding	2	2.77778	0.0149034	TGFBR1, TGFB3	59	3	11618	131.277	0.851471	0.851471	15.9818
GOTERM_MF_DIRECT	GO:0008083~growth factor activity	3	4.16667	0.0169194	BDNF, VEGFA, AREG	59	40	11618	14.7686	0.885496	0.661615	17.9543
GOTERM_MF_DIRECT	GO:0001968~fibronectin binding	2	2.77778	0.0247175	VEGFA, IGFBP3	59	5	11618	78.7661	0.958355	0.653379	25.1925
GOTERM_MF_DIRECT	GO:0031994~insulin-like growth factor I binding	2	2.77778	0.0295884	IGFBP1, IGFBP3	59	6	11618	65.6384	0.97795	0.614653	29.4126
GOTERM_MF_DIRECT	GO:0031995~insulin-like growth factor II binding	2	2.77778	0.0295884	IGFBP1, IGFBP3	59	6	11618	65.6384	0.97795	0.614653	29.4126
GOTERM_MF_DIRECT	GO:0005539~glycosaminoglycan binding	2	2.77778	0.0440583	TGFBR2, ENG	59	9	11618	43.7589	0.996728	0.681611	40.699
GOTERM_MF_DIRECT	GO:0004857~enzyme inhibitor activity	2	2.77778	0.0535869	TXNIP, ANGPTL4	59	11	11618	35.8028	0.999083	0.68832	47.2033
GOTERM_MF_DIRECT	GO:0001077~transcriptional activator activity, RNA polymerase II core promoter proximal region sequence-specific binding	4	5.55556	0.0657004	HIF1A, JUNB, STAT3, NFIB	59	186	11618	4.23474	0.999821	0.70857	54.5298
GOTERM_MF_DIRECT	GO:0005515~protein binding	2	2.77778	0.0862075	CAV1, CDH1	59	18	11618	21.8795	0.999989	0.760968	64.8482
Statistically significant GO terms with P value <0.05 and FDR<0.1 are shown in red.
