# Supplementary material for: Common and recurrent dysregulated molecular network of placental hypoxia and associated vasculogenesis and angiogenesis in fetal growth restriction
Source: Front Endocrinol (Lausanne). 2026 Feb 25;17:1729898. doi: 10.3389/fendo.2026.1729898 (PMC12975423; doi:10.3389/fendo.2026.1729898)
Supplement: Supplementary file 5 [file Table5.xlsx]

## Sheet: I
KEGG pathway enrichment of significant differentially expressed mRNA of FGR
Category	Term	Count	%	PValue	Genes	List Total	Pop Hits	Pop Total	Fold Enrichment	Bonferroni	Benjamini	FDR×100
KEGG_PATHWAY	hsa04630:Jak-STAT signaling pathway	3	17.6471	0.0144152	LEP, PRL, STAT3	10	145	6879	14.2324	0.569223	0.569223	13.4515
KEGG_PATHWAY	hsa04060:Cytokine-cytokine receptor interaction	3	17.6471	0.0379755	LEP, TGFB3, PRL	10	243	6879	8.49259	0.894124	0.674615	31.968
KEGG_PATHWAY	hsa05321:Inflammatory bowel disease (IBD)	2	11.7647	0.0807289	TGFB3, STAT3	10	64	6879	21.4969	0.992419	0.803554	56.72
KEGG_PATHWAY	hsa05212:Pancreatic cancer	2	11.7647	0.0819429	TGFB3, STAT3	10	65	6879	21.1662	0.992978	0.710525	57.2853
KEGG_PATHWAY	hsa04920:Adipocytokine signaling pathway	2	11.7647	0.0879916	LEP, STAT3	10	70	6879	19.6543	0.995214	0.656453	60.0042
KEGG_PATHWAY	hsa04917:Prolactin signaling pathway	2	11.7647	0.0891971	PRL, STAT3	10	71	6879	19.3775	0.995568	0.594707	60.5271
KEGG_PATHWAY	hsa05200:Pathways in cancer	3	17.6471	0.0897999	GNGT1, TGFB3, STAT3	10	393	6879	5.25115	0.995735	0.541415	60.7862

## Sheet: II
KEGG pathway enrichment of significant differentially expressed mRNA of FGR and sFGR
Category	Term	Count	%	PValue	Genes	List Total	Pop Hits	Pop Total	Fold Enrichment	Bonferroni	Benjamini	FDR×100
KEGG_PATHWAY	hsa04630:Jak-STAT signaling pathway	3	13.6364	0.0295603	LEP, PRL, STAT3	14	145	6879	10.166	0.853449	0.853449	26.2753
KEGG_PATHWAY	hsa04060:Cytokine-cytokine receptor interaction	3	13.6364	0.0750355	LEP, TGFB3, PRL	14	243	6879	6.06614	0.993208	0.917586	54.7245

## Sheet: III
KEGG pathway enrichment of significant differentially expressed mRNA and top mRNA targets of significant differentially expressed microRNA of FGR and sFGR
Category	Term	Count	%	PValue	Genes	List Total	Pop Hits	Pop Total	Fold Enrichment	Bonferroni	Benjamini	FDR×100
KEGG_PATHWAY	cfa05200:Pathways in cancer	14	19.4444	3.2762e-06	WNT2, GNGT1, COL4A2, E2F3, HIF1A, GSK3B, TGFBR1, VEGFA, TGFBR2, TGFB3, CDH1, IKBKB, FZD4, STAT3	51	390	6750	4.75113	0.00044219	0.00044219	0.00384086
KEGG_PATHWAY	cfa05212:Pancreatic cancer	7	9.72222	6.56499e-06	E2F3, TGFBR1, VEGFA, TGFBR2, TGFB3, IKBKB, STAT3	51	64	6750	14.4761	0.000885884	0.00044304	0.00769633
KEGG_PATHWAY	cfa04390:Hippo signaling pathway	9	12.5	1.26137e-05	WNT2, TGFBR1, GSK3B, TGFBR2, TGFB3, CDH1, AREG, FZD4, LATS2	51	151	6750	7.88859	0.0017014	0.000567457	0.0147869
KEGG_PATHWAY	cfa04931:Insulin resistance	7	9.72222	0.000137755	SLC27A1, GSK3B, CREB5, PTPN1, IKBKB, CPT1A, STAT3	51	109	6750	8.49973	0.0184263	0.00463876	0.161381
KEGG_PATHWAY	cfa05166:HTLV-I infection	9	12.5	0.000374161	WNT2, E2F3, NRP1, TGFBR1, GSK3B, TGFBR2, TGFB3, IKBKB, FZD4	51	244	6750	4.88187	0.0492663	0.0100534	0.437777
KEGG_PATHWAY	cfa05206:MicroRNAs in cancer	7	9.72222	0.000516245	BMI1, RECK, E2F3, CD44, VEGFA, IKBKB, STAT3	51	139	6750	6.66526	0.0673367	0.0115513	0.603558
KEGG_PATHWAY	cfa05220:Chronic myeloid leukemia	5	6.94444	0.00189269	E2F3, TGFBR1, TGFBR2, TGFB3, IKBKB	51	72	6750	9.19118	0.225669	0.0358771	2.19655
KEGG_PATHWAY	cfa05205:Proteoglycans in cancer	7	9.72222	0.00296766	WNT2, CAV1, HIF1A, CD44, VEGFA, FZD4, STAT3	51	195	6750	4.75113	0.330504	0.0489168	3.42436
KEGG_PATHWAY	cfa04151:PI3K-Akt signaling pathway	9	12.5	0.00303045	GNGT1, COL4A2, FLT1, GSK3B, VEGFA, EFNA3, CREB5, IKBKB, PRL	51	337	6750	3.53465	0.336172	0.044505	3.49564
KEGG_PATHWAY	cfa05161:Hepatitis B	6	8.33333	0.0038022	E2F3, TGFBR1, TGFB3, CREB5, IKBKB, STAT3	51	142	6750	5.59238	0.402066	0.0501275	4.36782
KEGG_PATHWAY	cfa05210:Colorectal cancer	4	5.55556	0.0101822	TGFBR1, GSK3B, TGFBR2, TGFB3	51	61	6750	8.67888	0.748833	0.118035	11.3066
KEGG_PATHWAY	cfa04920:Adipocytokine signaling pathway	4	5.55556	0.0153575	LEP, IKBKB, CPT1A, STAT3	51	71	6750	7.4565	0.876232	0.159797	16.5934
KEGG_PATHWAY	cfa04520:Adherens junction	4	5.55556	0.0153575	TGFBR1, TGFBR2, CDH1, PTPN1	51	71	6750	7.4565	0.876232	0.159797	16.5934
KEGG_PATHWAY	cfa04068:FoxO signaling pathway	5	6.94444	0.0156711	TGFBR1, TGFBR2, TGFB3, IKBKB, STAT3	51	131	6750	5.05164	0.881442	0.151281	16.9044
KEGG_PATHWAY	cfa04550:Signaling pathways regulating pluripotency of stem cells	5	6.94444	0.0181875	BMI1, WNT2, GSK3B, FZD4, STAT3	51	137	6750	4.8304	0.916082	0.162215	19.361
KEGG_PATHWAY	cfa04932:Non-alcoholic fatty liver disease (NAFLD)	5	6.94444	0.0234274	LEP, NDUFA4, GSK3B, SDHD, IKBKB	51	148	6750	4.47138	0.959252	0.192131	24.2646
KEGG_PATHWAY	cfa05215:Prostate cancer	4	5.55556	0.0262332	E2F3, GSK3B, CREB5, IKBKB	51	87	6750	6.08519	0.972368	0.200923	26.7767
KEGG_PATHWAY	cfa04066:HIF-1 signaling pathway	4	5.55556	0.0365075	FLT1, HIF1A, VEGFA, STAT3	51	99	6750	5.34759	0.9934	0.255719	35.339
KEGG_PATHWAY	cfa05219:Bladder cancer	3	4.16667	0.0367016	E2F3, VEGFA, CDH1	51	41	6750	9.68436	0.993577	0.244549	35.4915
KEGG_PATHWAY	cfa05142:Chagas disease (American trypanosomiasis)	4	5.55556	0.0413177	TGFBR1, TGFBR2, TGFB3, IKBKB	51	104	6750	5.0905	0.996642	0.259042	39.0239
KEGG_PATHWAY	cfa04060:Cytokine-cytokine receptor interaction	5	6.94444	0.0563278	LEP, TGFBR1, TGFBR2, TGFB3, PRL	51	196	6750	3.37635	0.999601	0.32385	49.323
KEGG_PATHWAY	cfa05217:Basal cell carcinoma	3	4.16667	0.0602953	WNT2, GSK3B, FZD4	51	54	6750	7.35294	0.999774	0.329539	51.7653
KEGG_PATHWAY	cfa04110:Cell cycle	4	5.55556	0.0623382	E2F3, GSK3B, TGFB3, MCM3	51	123	6750	4.30416	0.999832	0.326302	52.9805
KEGG_PATHWAY	cfa04510:Focal adhesion	5	6.94444	0.0662091	CAV1, COL4A2, FLT1, GSK3B, VEGFA	51	207	6750	3.19693	0.999904	0.331074	55.2064
KEGG_PATHWAY	cfa04380:Osteoclast differentiation	4	5.55556	0.0672955	TGFBR1, TGFBR2, IKBKB, JUNB	51	127	6750	4.1686	0.999918	0.324212	55.8136
KEGG_PATHWAY	cfa04014:Ras signaling pathway	5	6.94444	0.0769454	GNGT1, FLT1, VEGFA, EFNA3, IKBKB	51	218	6750	3.03562	0.99998	0.351025	60.8857
KEGG_PATHWAY	cfa05211:Renal cell carcinoma	3	4.16667	0.0833025	HIF1A, VEGFA, TGFB3	51	65	6750	6.1086	0.999992	0.363401	63.9298
KEGG_PATHWAY	cfa04144:Endocytosis	5	6.94444	0.0929226	CAV1, RABEP1, TGFBR1, TGFBR2, EHD2	51	233	6750	2.84019	0.999998	0.385924	68.1261
KEGG_PATHWAY	cfa04917:Prolactin signaling pathway	3	4.16667	0.0991276	GSK3B, PRL, STAT3	51	72	6750	5.51471	0.999999	0.395478	70.5906
KEGG_PATHWAY	cfa03320:PPAR signaling pathway	3	4.16667	0.0991276	SLC27A1, CPT1A, ANGPTL4	51	72	6750	5.51471	0.999999	0.395478	70.5906
Statistically significant KEGG pathways with P value <0.05 and FDR<0.1 are shown in red.
