# Supplementary material for: Common and recurrent dysregulated molecular network of placental hypoxia and associated vasculogenesis and angiogenesis in fetal growth restriction
Source: Front Endocrinol (Lausanne). 2026 Feb 25;17:1729898. doi: 10.3389/fendo.2026.1729898 (PMC12975423; doi:10.3389/fendo.2026.1729898)
Supplement: Supplementary file 6 [file Table6.xlsx]

## Sheet: I
Interactive degree of nodes in the molecular network of significant differentially expressed mRNA of FGR
Nodes	Interactive degree
LEP	6
STAT3	4
PRL	4
IGFBP1	4
CRH	3
RBP4	2
RAB3B	1
LRRFIP1	1
LRP2	1
GNGT1	1
AREG	1

## Sheet: II
Interactive degree of nodes in the molecular network of significant differentially expressed mRNA of FGR and sFGR
Nodes	Interactive degree
LEP	8
STAT3	6
FLT1	4
PRL	4
IGFBP1	4
ENG	3
CRH	3
AREG	3
ANGPTL4	3
M6PR	3
LRP2	2
RBP4	2
LRRFIP1	1
TXNDC5	1
RAB3B	1
OS9	1
NRP1	1
TGFB3	1
GNGT1	1

## Sheet: III
Interactive degree of nodes in the molecular network of significant differentially expressed mRNA and top mRNA targets of significant differentially expressed microRNA of FGR and sFGR
Nodes	Interactive degree
VEGFA	28
STAT3	22
LEP	19
CDH1	19
CAV1	16
CD44	15
TGFBR1	13
FLT1	11
HIF1A	11
TGFBR2	10
WNT2	10
ENG	9
BDNF	9
GSK3B	9
JAG1	9
PRL	8
TGFB3	7
PTPN1	7
IGFBP3	7
BMI1	7
EFNA3	7
NRP1	7
ANGPTL4	6
E2F3	6
IGFBP1	6
FZD4	5
AREG	5
ISCU	5
LRP2	4
CRH	4
IKBKB	4
RECK	4
M6PR	4
LEFTY1	3
RAD52	3
CPT1A	3
LATS2	3
JUNB	2
CREB5	2
RBP4	2
INPP5A	2
SDHD	2
KL	2
OS9	2
COL4A2	2
MCM3	2
NDUFA4	2
FGFRL1	2
TXNIP	2
GNGT1	2
LRP1	2
SLC27A1	2
MNT	2
LRRFIP1	1
TXNDC5	1
RAB3B	1
SH3BGRL	1
ALDH5A1	1
RAD23B	1
EHD2	1
CPXM2	1
